# Supplementary material for: A Matrix Metalloproteinase Mediates Tracheal Development in Bombyx mori
Source: Int J Mol Sci. 2021 May 25;22(11):5618. doi: 10.3390/ijms22115618 (PMC8198827; doi:10.3390/ijms22115618)
Supplement: Supplementary file 1 [file ijms-22-05618-s001.zip]

Archive with 3 entries (3 files):
- Supplemental Material.pdf
- Vedio1.avi
- Vedio2.avi
